# Supplementary material for: Cinnamaldehyde-Treated Bone Marrow Mesenchymal-Stem-Cell-Derived Exosomes via Aqueous Two-Phase System Attenuate IL-1β-Induced Inflammation and Catabolism via Modulation of Proinflammatory Signaling Pathways
Source: Int J Mol Sci. 2024 Jul 1;25(13):7263. doi: 10.3390/ijms25137263 (PMC11242605; doi:10.3390/ijms25137263)
Supplement: Supplementary file 1 [file ijms-25-07263-s001.zip]

Archive with 1 entries (1 files):
- ijms-3033616-supplementary.pdf
